# Supplementary material for: Spinopelvic Realignment and Clinical Outcomes After Surgical Management of Adult Degenerative Lumbar Deformity: A Multicenter Retrospective Cohort Study
Source: J Clin Med. 2026 Jul 6;15(13):5280. doi: 10.3390/jcm15135280 (PMC13363233; doi:10.3390/jcm15135280)
Supplement: Supplementary file 1 [file jcm-15-05280-s001.zip]

Archive with 1 entries (1 files):
- jcm-4358183-supplementary.pdf
